# Supplementary material for: Effect of Ankle Weights as a Frailty Prevention Strategy in the Community-Dwelling Elderly: A Preliminary Report
Source: Int J Environ Res Public Health. 2022 Jun 15;19(12):7350. doi: 10.3390/ijerph19127350 (PMC9224507; doi:10.3390/ijerph19127350)
Supplement: Supplementary file 1 [file ijerph-19-07350-s001.zip]

Archive with 1 entries (1 files):
- ijerph-1707705-supplementary.pdf
